# Supplementary material for: Zfp36l1 Inhibits DNA Damage by Regulating p21-E2F1-Rad51 Signaling During Myogenic Differentiation
Source: Int J Mol Sci. 2026 Jun 12;27(12):5319. doi: 10.3390/ijms27125319 (PMC13300022; doi:10.3390/ijms27125319)
Supplement: Supplementary file 1 [file ijms-27-05319-s001.zip]

Archive with 1 entries (1 files):
- ijms-4322032-supplementary.pdf
